# Supplementary material for: Viral Encephalopathy and Retinopathy in Dusky Groupers (Epinephelus marginatus, Lowe 1834) from Two Marine Protected Areas of the Northern Mediterranean Sea
Source: Vet Sci. 2026 Jan 18;13(1):95. doi: 10.3390/vetsci13010095 (PMC12846420; doi:10.3390/vetsci13010095)
Supplement: Supplementary file 1 [file vetsci-13-00095-s001.zip]

Archive with 1 entries (1 files):
- vetsci-4082721-supplementary.pdf
